# Supplementary material for: Introducing and Familiarising Older Adults Living with Dementia and Their Caregivers to Virtual Reality
Source: Int J Environ Res Public Health. 2022 Dec 6;19(23):16343. doi: 10.3390/ijerph192316343 (PMC9736737; doi:10.3390/ijerph192316343)
Supplement: Supplementary file 1 [file ijerph-19-16343-s001.zip]

Archive with 2 entries (2 files):
- ijerph-1980438-supplementary_AF.pdf
- Video S1. VR FOUNDations video.mp4
